# Supplementary material for: Two-Chains Tissue Plasminogen Activator Unifies Met and NMDA Receptor Signalling to Control Neuronal Survival
Source: Int J Mol Sci. 2021 Dec 15;22(24):13483. doi: 10.3390/ijms222413483 (PMC8707453; doi:10.3390/ijms222413483)
Supplement: Supplementary file 1 [file ijms-22-13483-s001.zip]

Archive with 2 entries (2 files):
- Hedou Supplementary Fig IJMS.pptx
- Hedou Supplementary legends IJMS.pdf
